# Supplementary material for: Early technical complications and long-term survival of urgent peritoneal dialysis according to break-in periods
Source: PLoS One. 2018 Oct 26;13(10):e0206426. doi: 10.1371/journal.pone.0206426 (PMC6203382; doi:10.1371/journal.pone.0206426)
Supplement: S1 Dataset — (XLSX) [file pone.0206426.s001.xlsx]

## Sheet: Sheet1
group_breakperiod	Age	Sex	reop	reop_6m	DM	droup_causes	Technical failure	Technical failure_6m	malposition_6m	leakage_6m	omental wrapping_6m	obstruction_6m	peritonitis_6m	transfer_HD_6m	opdate	year	day_dwelling	day_dropout	BUN	Cr	Albumin	K	Ca	P	Hb	HbA1c	droupout	death	KT	event_primary	urgent PD	Pul_edema	BUN_100	Cr_10	K_6	Urgent_2events
0	53	0	0	0	0	3	0	0	0	0	0	0	0	0	2012	6	14	624	72	3.5	3.3	4.2	7.8	3.9	8.4		1	0	0	1	1	1	0	0	0	0
0	65	0	0	0	1	1	1	1	1	0	0	0	0	0	2007	1	25	1510	63	4.2	3.9	3.2	8.4	4.7	7.7	7.1	1	1	0	1	1	1	0	0	0	0
0	73	0	0	0	0	1	0	0	0	0	0	0	0	0	2012	6	14	224	89	6.4	3.4	5.7	7.7	4	7.3		1	1	0	1	1	1	0	0	0	0
0	56	1	0	0	0	4	0	0	0	0	0	0	1	0	2007	1	14	2916	76	5.8	3.8	4.3	8.5	4.2	8.6		0	0	0	0	1	1	0	0	0	0
0	66	0	0	0	1	1	0	0	0	0	0	0	0	0	2008	2	14	338	57	3.3	3.4	4.1	7.8	3.8	10.2	9.7	1	1	0	1	1	1	0	0	0	0
0	58	0	0	0	1	4	0	0	0	0	0	0	0	0	2014	8	16	321	48	7	3.7	3.8	9	3.3	6.1	6.8	0	0	0	0	1	1	0	0	0	0
0	51	1	0	0	0	1	0	0	0	0	0	0	1	0	2012	6	15	479	62	8.5	3.2	4.4	7.1	6.3	8.8		1	1	0	1	0	0	0	0	0	0
0	35	0	0	0	0	3	1	0	0	0	0	0	1	0	2010	4	20	747	63	7.4	4.2	4.6	8.5	5.4	10.5	5.4	1	0	0	1	0	0	0	0	0	0
0	78	0	0	0	0	4	0	0	0	0	0	0	0	0	2008	2	32	446	50	3.2	3.6	3.1	8.9	3.7	8.7	6	0	0	0	0	0	0	0	0	0	0
0	52	0	0	0	1	4	0	0	0	0	0	0	0	0	2010	4	15	1791	92	5.9	4.2	5.1	7	5.6	11.6	18	0	0	0	0	0	0	0	0	0	0
0	27	0	0	0	0	4	0	0	0	0	0	0	0	0	2007	1	21	3014	57	5.2	4	5.5	8.9	4.4	10.2	5.1	0	0	0	0	0	0	0	0	0	0
0	70	1	0	0	0	3	0	0	0	0	0	0	0	0	2013	7	22	391	73	6.6	4	4.8	8.9	5.3	9.1	5.8	1	0	0	1	0	0	0	0	0	0
0	58	0	0	0	1	4	0	0	0	0	0	0	0	0	2013	7	21	723	88	8.8	2.9	4.2	7	5.9	8.8	7.4	0	0	0	0	0	0	0	0	0	0
0	46	1	0	0	1	4	0	0	0	0	0	0	0	0	2012	6	14	924	60	7.4	4.1	5.2	8.1	4.8	9.5	10.5	0	0	0	0	0	0	0	0	0	0
0	65	1	0	0	0	4	0	0	0	0	0	0	0	0	2012	6	15	1224	75	7.3	4.3	4.3	7.9	5.4	10.4		0	0	0	0	0	0	0	0	0	0
0	66	1	0	0	0	4	0	0	0	0	0	0	0	0	2013	7	16	687	82	5.5	3.5	5.5	9	5.2	8.8	6	0	0	0	0	0	0	0	0	0	0
0	76	0	0	0	0	4	0	0	0	0	0	0	0	0	2013	7	41	745	87	8	3.7	4.8	7.8	4.4	10.2	6.1	0	0	0	0	0	0	0	0	0	0
0	47	1	0	0	0	4	0	0	0	0	0	0	0	0	2012	6	15	366	87	7.9	4.5	4.5	8.6	6.6	9.5		0	0	0	0	0	0	0	0	0	0
0	48	0	0	0	1	3	0	0	0	0	0	0	0	0	2008	2	21	663	115	6.7	3	4.3	7.6	6.7	9.7	8.6	1	0	0	1	1		1	0	0	0
0	62	1	0	0	1	1	1	1	0	1	0	0	0	0	2009	3	46	1295	103	6.7	3.5	5.7	7.6	4.8	8.8	10.4	1	1	0	1	1		1	0	0	0
0	23	1	1	1	0	4	1	1	1	0	1	0	0	0	2010	4	20	1692	124	11.4	4	5.5	8.4	5.8	9		0	0	0	0	1		1	1	0	1
0	48	1	0	0	0	4	0	0	0	0	0	0	0	0	2013	7	18	611	89	7	3.9	6.1	8.4	4.9	8.9	5.3	0	0	0	0	1		0	0	1	0
0	44	0	0	0	1	2	0	0	0	0	0	0	0	0	2010	4	16	419	73	11.3	3	3.8	6.4	6.6	7.5	6.9	1	0	1	0	1		0	1	0	0
0	65	1	0	0	0	4	0	0	0	0	0	0	0	0	2010	4	14	287	92	11.5	3.4	5.1	9.2	5.8	11.9		0	0	0	0	1		0	1	0	0
0	21	1	0	0	0	4	0	0	0	0	0	0	0	0	2008	2	16	2409	105	10.9	2.9	5.1	7.5	10.4	7.7		0	0	0	0	1		1	1	0	1
0	68	0	0	0	0	3	0	0	0	0	0	0	1	0	2008	2	15	2127	105	7.5	3.8	4.5	7.7	5.1	9.4	5.5	1	0	0	1	1		1	0	0	0
0	62	1	0	0	1	4	0	0	0	0	0	0	1	0	2008	2	20	683	126	7.9	3.8	6.4	8.9	5	9.1	7.3	0	0	0	0	1		1	0	1	1
0	49	0	0	0	0	4	0	0	0	0	0	0	0	0	2009	3	14	674	78	12.2	3.4	5	7.6	6.2	5.8	6.4	0	0	0	0	1		0	1	0	0
0	85	1	0	0	0	4	0	0	0	0	0	0	0	0	2013	7	35	780	49	4.7	3.7	6.5	7.9	3.5	9.9	5.3	0	0	0	0	1		0	0	1	0
1	68	0	0	0	0	4	0	0	0	0	0	0	0	0	2011	5	11	22	111	12.6	2.7	3.4	7	4.7	8	6.3	0	0	0	0	1	0	1	1	0	1
1	79	0	0	0	0	4	0	0	0	0	0	0	0	0	2009	3	3	36	101	4.8	3.8	5.1	8.8	4.1	10	6	0	0	0	0	1	0	1	0	0	0
1	68	1	0	0	0	4	0	0	0	0	0	0	0	0	2009	3	3	75	65	7	3.2	4.1	7.5	4.2	8.4	4.9	0	0	0	0	1	1	0	0	0	0
1	30	0	0	0	0	4	0	0	0	0	0	0	0	0	2008	2	3	82	144	20.7	3.4	4.5	6.8	6.9	9.4	5.2	0	0	0	0	1	0	1	1	0	1
1	47	0	0	0	0	4	0	0	0	0	0	0	0	0	2014	8	6	152	146	15.7	4.1	5.1	8.6	4.3	9.7		0	0	0	0	1	0	1	1	0	1
1	71	1	0	0	0	4	0	0	0	0	0	0	0	0	2014	8	7	271	88	6.4	3.8	4.7	6.9	5.7	9.3		0	0	0	0	1	1	0	0	0	0
1	49	0	0	0	0	4	0	0	0	0	0	0	0	0	2014	8	3	275	146	14.1	3.8	4.8	7.5	7.8	5.5		0	0	0	0	1	0	1	1	0	1
1	74	1	0	0	0	4	0	0	0	0	0	0	0	0	2014	8	3	280	138	9.1	3.9	5.4	5.8	6.1	8.9		0	0	0	0	1	0	1	0	0	0
1	65	0	0	0	1	4	0	0	0	0	0	0	0	0	2014	8	6	309	107	9	3.3	3.6	7.8	6.6	10.5	8.9	0	0	0	0	1	0	1	0	0	0
1	48	1	0	0	1	4	0	0	0	0	0	0	0	0	2014	8	5	312	47	6	3.2	5.2	8.3	5.9	9.5	7.9	0	0	0	0	1	1	0	0	0	0
1	57	1	0	0	0	4	0	0	0	0	0	0	0	0	2014	8	7	318	31	3.8	3.5	4	9.1	4.7	9.6	5.8	0	0	0	0	1	1	0	0	0	0
1	46	1	0	0	0	4	0	0	0	0	0	0	0	0	2014	8	6	345	100	16.7	3.3	3.8	7.5	6.2	8.9	5	0	0	0	0	1	0	1	1	0	1
1	50	1	0	0	1	4	0	0	0	0	0	0	0	0	2014	8	5	348	99	13.7	3	4.1	7.2	7.3	9.2	6.5	0	0	0	0	1	0	0	1	0	0
1	48	0	0	0	1	4	1	1	0	1	0	0	0	0	2009	3	3	367	107	17.7	3.4	4	4.7	9	12	7.9	0	0	0	0	1	0	1	1	0	1
1	62	1	1	1	0	4	1	1	1	0	1	0	1	0	2014	8	12	371	144	16.6	3.8	4.6	7.9	6.6	6.1		0	0	0	0	1	0	1	1	0	1
1	51	0	0	0	1	4	0	0	0	0	0	0	0	0	2014	8	10	381	72	7.3	3	4.8	7.5	2.5	9	11.3	0	0	0	0	1	1	0	0	0	0
1	35	1	0	0	0	4	0	0	0	0	0	0	0	0	2014	8	6	394	53	7.2	4.1	3.7	6.7	4.6	8.9		0	0	0	0	1	1	0	0	0	0
1	53	0	0	0	1	4	0	0	0	0	0	0	0	0	2014	8	6	432	126	14	2.9	5	7.2	4.5	9	7.2	0	0	0	0	1	0	1	1	0	1
1	40	0	0	0	0	4	0	0	0	0	0	0	0	0	2014	8	6	432	71	9.1	3.2	5.1	7.9	6	9	4.6	0	0	0	0	1	1	0	0	0	0
1	62	1	0	0	1	4	0	0	0	0	0	0	0	0	2014	8	4	444	152	9.2	2.7	4	6.3	5.6	10.2	7.3	0	0	0	0	1	0	1	0	0	0
1	76	1	0	0	0	4	0	0	0	0	0	0	1	0	2014	8	12	502	58	4.4	3.1	3.7	7.5	4.6	9.2		0	0	0	0	1	1	0	0	0	0
1	42	1	0	0	0	4	1	0	0	0	0	0	0	0	2014	8	12	537	21	4.4	3.2	4.7	8	3.8	10	6.4	0	0	0	0	1	1	0	0	0	0
1	72	0	0	0	0	4	0	0	0	0	0	0	0	0	2013	7	7	571	109	5.9	2.9	3.5	7.4	5.4	10.4	6.2	0	0	0	0	1	0	1	0	0	0
1	51	0	0	0	0	4	0	0	0	0	0	0	1	0	2011	5	4	596	103	9.2	2.8	5.3	8.3	5.1	7.5		0	0	0	0	1	0	1	0	0	0
1	67	0	0	0	1	4	0	0	0	0	0	0	0	0	2013	7	7	618	76	4	4.1	3.9	10.6	5	10.5	8.9	0	0	0	0	1	1	0	0	0	0
1	29	1	0	0	0	4	0	0	0	0	0	0	0	0	2013	7	4	643	118	14.5	3.8	5.1	9	5.3	10.7		0	0	0	0	1	0	1	1	0	1
1	25	1	0	0	0	4	0	0	0	0	0	0	0	0	2013	7	5	656	71	10.7	3	4.6	7.2	6.9	9.2	5.7	0	0	0	0	1	0	0	1	0	0
1	64	0	0	0	0	4	0	0	0	0	0	0	0	0	2013	7	7	733	55	4.9	3.2	4.7	8.2	4.6	10.4		0	0	0	0	1	1	0	0	0	0
1	30	0	0	0	0	4	0	0	0	0	0	0	0	0	2013	7	3	812	146	13.4	3	6.4	6.4	8.3	6.6		0	0	0	0	1	0	1	1	1	1
1	37	1	0	0	0	4	0	0	0	0	0	0	0	0	2013	7	6	836	71	11	3.8	4	8.1	4.4	11.5		0	0	0	0	1	0	0	1	0	0
1	64	0	0	0	1	4	0	0	0	0	0	0	0	0	2013	7	6	870	88	10.3	3	5.2	8.1	5.2	9.4	7.4	0	0	0	0	1	0	0	1	0	0
1	43	0	0	0	0	4	0	0	0	0	0	0	0	0	2013	7	13	896	99	13.6	2.6	3.7	4.5	9.5	9.1	5.3	0	0	0	0	1	0	0	1	0	0
1	65	0	0	0	1	4	0	0	0	0	0	0	0	0	2012	6	5	911	41	4.3	3.2	4.6	8	3.9	8.9	6.9	0	0	0	0	1	1	0	0	0	0
1	64	1	0	0	1	4	0	0	0	0	0	0	0	0	2012	6	7	959	139	7.3	3.9	4.3	8.3	5.3	10.2	9.7	0	0	0	0	1	0	1	0	0	0
1	70	1	0	0	1	4	0	0	0	0	0	0	0	0	2012	6	5	973	67	6.6	4	4.4	9	4.9	10.7	9.9	0	0	0	0	1	1	0	0	0	0
1	31	1	0	0	0	4	0	0	0	0	0	0	0	0	2011	5	4	1324	92	10.3	3.1	4.2	8.5	8.5	10.1		0	0	0	0	1	0	0	1	0	0
1	74	0	0	0	0	4	0	0	0	0	0	0	0	0	2011	5	9	1339	83	11.9	3.6	4.5	4.9	6.5	8.4	4.9	0	0	0	0	1	0	0	1	0	0
1	71	0	0	0	0	4	1	1	0	1	0	0	0	0	2007	1	5	1451	111	12.7	3.9	4.8	8.2	6.4	9.4	5.6	0	0	0	0	1	0	1	1	0	1
1	70	0	0	0	0	4	0	0	0	0	0	0	0	0	2009	3	11	1492	92	11.1	3.8	4.4	7.1	5.4	6.2	6	0	0	0	0	1	0	0	1	0	0
1	45	0	0	0	1	4	0	0	0	0	0	0	0	0	2011	5	3	1545	112	7.5	3.2	6.9	8.1	5.5	9.1	6.6	0	0	0	0	1	0	1	0	1	1
1	72	0	0	0	1	4	0	0	0	0	0	0	0	0	2011	5	8	1616	78	7.7	4.1	4.5	7.6	3.2	9	9.9	0	0	0	0	1	1	0	0	0	0
1	60	0	0	0	0	4	0	0	0	0	0	0	0	0	2010	4	3	1729	73	10.6	3.8	4.4	8	5	15	5.7	0	0	0	0	1	0	0	1	0	0
1	64	0	1	1	0	4	1	1	1	0	1	0	0	0	2010	4	9	1956	84	10.6	3.4	4.8	6.2	5.3	8.1		0	0	0	0	1	0	0	1	0	0
1	58	0	0	0	1	4	0	0	0	0	0	0	0	0	2008	2	3	2354	122	5.3	3.1	5.1	8.8	4.6	11.4	6.5	0	0	0	0	1	0	1	0	0	0
1	29	1	1	1	0	4	1	1	1	1	1	0	0	0	2008	2	3	2540	152	8	3.6	7.2	5.4	9	9.2		0	0	0	0	1	0	1	0	1	1
1	70	0	0	0	0	5	1	0	0	0	0	0	0	1	2009	3	3	15	93	11.8	2.6	5.5	7.9	5.7	9.4	5.9	1	0	0	1	1	0	0	1	0	0
1	66	0	0	0	1	5	1	0	0	0	0	0	0	1	2014	8	4	37	111	11.6	3.9	3.9	9.9	7.4	11.8	6.6	1	0	0	1	1	0	1	1	0	1
1	80	0	0	0	0	5	1	1	0	0	0	1	0	0	2009	3	11	80	122	5.7	3.5	4.1	8.5	3.4	10.6	6.1	1	0	0	1	1	0	1	0	0	0
1	66	0	0	0	1	5	1	0	0	0	0	0	0	1	2014	8	6	165	54	6.9	3.3	6	7.3	4.9	9.1	6.7	1	0	0	1	1	0	0	0	1	0
1	79	0	0	0	1	1	0	0	0	0	0	0	1	0	2011	5	4	174	48	12.2	3.7	4.2	8.1	4.5	8.9	6.6	1	1	0	1	1	0	0	1	0	0
1	44	0	0	0	0	3	0	0	0	0	0	0	0	0	2007	1	3	189	99	5	2.7	4.9	7.8	3.7	5.4	5.5	1	0	0	1	1	1	0	0	0	0
1	41	0	0	0	0	2	0	0	0	0	0	0	0	0	2010	4	4	203	89	10	4	3.2	7.3	5.7	9.6		1	0	1	0	1	0	0	1	0	0
1	66	1	0	0	1	1	0	0	0	0	0	0	0	0	2007	1	5	214	100	2.5	3.5	5	9.2	3.5	8	8.6	1	1	0	1	1	0	1	0	0	0
1	78	1	0	0	0	1	0	0	0	0	0	0	1	0	2012	6	12	262	103	7.8	3.2	4.8	6.2	5.3	5.9		1	1	0	1	1	0	1	0	0	0
1	62	1	0	0	0	3	0	0	0	0	0	0	0	0	2010	4	4	264	81	8.9	4	4.1	6.3	4.8	11.8	5.5	1	0	0	1	1	1	0	0	0	0
1	81	1	0	0	0	1	0	0	0	0	0	0	0	0	2007	1	4	269	60	5.2	3.1	4.6	8	3.9	9.1		1	1	0	1	1	1	0	0	0	0
1	66	1	0	0	1	1	0	0	0	0	0	0	0	0	2013	7	6	277	103	3.4	2.9	4.6	8.3	4.6	9.7	6.9	1	1	0	1	1	0	1	0	0	0
1	65	0	0	0	0	1	0	0	0	0	0	0	0	0	2013	7	5	297	88	6.4	3.3	4.3	6.9	7.5	9.8	5.5	1	1	0	1	1	1	0	0	0	0
1	61	1	0	0	1	1	0	0	0	0	0	0	0	0	2011	5	3	315	90	12.4	2.9	3.3	7.3	8.9	8.7	8.4	1	1	0	1	1	0	0	1	0	0
1	75	0	0	0	1	1	0	0	0	0	0	0	1	0	2010	4	6	335	67	3.2	3.3	4.2	8.2	3.1	9	6.5	1	1	0	1	1	1	0	0	0	0
1	23	1	0	0	0	3	0	0	0	0	0	0	0	0	2010	4	4	367	82	10.2	3.7	4	8.1	8.4	7.9		1	0	0	1	1	0	0	1	0	0
1	47	0	0	0	1	2	0	0	0	0	0	0	0	0	2012	6	3	389	62	10.1	2.9	5.9	7.7	6.6	7.3	7.4	1	0	1	0	1	0	0	1	0	0
1	61	1	0	0	0	3	0	0	0	0	0	0	0	0	2013	7	7	414	110	7.3	3.6	4.3	6.9	4.1	9.5		1	0	0	1	1	0	1	0	0	0
1	38	1	0	0	0	2	0	0	0	0	0	0	0	0	2011	5	10	424	107	12.7	3.4	5.6	7.5	7	7.2		1	0	1	0	1	0	1	1	0	1
1	73	1	0	0	0	1	1	1	1	0	0	0	0	0	2012	6	4	454	66	5.2	3.5	4.7	8.1	5.4	9.3	6	1	1	0	1	1	1	0	0	0	0
1	45	1	0	0	0	3	0	0	0	0	0	0	0	0	2011	5	5	510	86	10.3	3.9	3.9	8.9	6.6	9.2		1	0	0	1	1	0	0	1	0	0
1	65	0	0	0	1	3	0	0	0	0	0	0	0	0	2013	7	4	536	173	9.5	3.7	5.3	8.4	5.2	9.8	10.2	1	0	0	1	1	0	1	0	0	0
1	81	0	0	0	1	1	0	0	0	0	0	0	0	0	2012	6	4	580	90	10.6	3.8	5.5	8.5	5	10.2	6.9	1	1	0	1	1	0	0	1	0	0
1	61	1	0	0	0	1	0	0	0	0	0	0	0	0	2013	7	4	629	60	8.1	3.4	4.5	7.8	5.5	9.2	6	1	1	0	1	1	1	0	0	0	0
1	52	1	0	0	0	2	1	1	0	1	0	0	0	0	2010	4	4	689	130	12.1	3.8	5	5.9	9.3	5.9		1	0	1	0	1	0	1	1	0	1
1	85	0	0	0	0	1	0	0	0	0	0	0	0	0	2008	2	6	730	113	13	2.7	4.7	7.8	5.1	8.2	6	1	1	0	1	1	0	1	1	0	1
1	39	1	0	0	0	1	0	0	0	0	0	0	0	0	2012	6	3	757	136	8.6	3.7	4.4	8.5	3.1	11.8		1	1	0	1	1	0	1	0	0	0
1	56	0	0	0	1	1	0	0	0	0	0	0	0	0	2011	5	5	776	105	11.2	2.9	4.2	7.3	8.1	8.6	7.6	1	1	0	1	1	0	1	1	0	1
1	62	1	0	0	1	1	0	0	0	0	0	0	0	0	2007	1	4	783	99	5.4	3.6	6	8	4.7	8.9	6.5	1	1	0	1	1	0	0	0	1	0
1	48	0	0	0	0	3	0	0	0	0	0	0	1	0	2009	3	7	830	65	9.1	3	4.7	6.2	5.1	8.1	5.6	1	0	0	1	1	1	0	0	0	0
1	45	0	0	0	1	3	0	0	0	0	0	0	0	0	2013	7	6	872	60	5.4	3.9	3.3	9.2	4.2	12.3	6.7	1	0	0	1	1	1	0	0	0	0
1	74	1	0	0	0	1	0	0	0	0	0	0	0	0	2007	1	10	889	83	6.8	3.1	6.3	7.9	4.7	8.6	5.2	1	0	0	1	1	0	0	0	1	0
1	70	0	0	0	1	1	0	0	0	0	0	0	1	0	2009	3	3	1000	90	6.8	3	5.9	8.5	6.2	11.4	8	1	1	0	1	1	1	0	0	0	0
1	61	0	0	0	0	1	0	0	0	0	0	0	0	0	2011	5	5	1057	56	6.3	3.3	3.9	6.8	4.7	9.2	6.2	1	1	0	1	1	1	0	0	0	0
1	64	0	0	0	1	1	0	0	0	0	0	0	0	0	2007	1	6	1128	135	6.3	2.9	4.7	8.4	6.4	8.5	8.5	1	1	0	1	1	0	1	0	0	0
1	59	0	0	0	1	1	1	1	0	1	0	0	0	0	2009	3	13	1211	75	10.2	3	4.8	7.8	5	9.7	7.8	1	1	0	1	1	0	0	1	0	0
1	62	0	0	0	1	1	0	0	0	0	0	0	0	0	2010	4	4	1256	74	6.8	3.5	5.3	7.9	4.6	11.7	7.8	1	1	0	1	1	1	0	0	0	0
1	48	0	0	0	0	3	0	0	0	0	0	0	0	0	2011	5	11	1288	121	11.1	4	6.1	8	5.2	10.6		1	0	0	1	1	0	1	1	1	1
1	64	0	0	0	0	3	1	0	0	0	0	0	0	0	2010	4	13	1609	83	12.3	4.3	5.2	12.1	6.5	10.9		1	0	0	1	1	0	0	1	0	0
1	73	0	0	0	1	1	0	0	0	0	0	0	0	0	2010	4	4	1653	92	4.7	4.1	4.9	8.9	6.1	11.2	7.2	1	1	0	1	1	1	0	0	0	0
1	73	0	0	0	1	3	0	0	0	0	0	0	0	0	2010	4	4	1666	62	5.5	3.2	4.4	7.2	5	9.9	6.6	1	0	0	1	1	1	0	0	0	0
1	58	1	0	0	0	1	0	0	0	0	0	0	1	0	2007	1	4	2583	81	3.5	3.6	2.9	8.5	3	11.7	6.4	1	1	0	1	1	1	0	0	0	0
2	63	0	0	0	0	4	0	0	0	0	0	0	0	0	2008	2	0	9	150	18.3	3.7	4.4	7.9	6.9	8.1	5.3	0	0	0	0	1	0	1	1	0	1
2	74	1	0	0	1	4	0	0	0	0	0	0	0	0	2008	2	0	10	36	2.6	3.2	5.4	8.5	3.6	10	7.1	0	0	0	0	1	1	0	0	0	0
2	45	0	0	0	1	4	0	0	0	0	0	0	0	0	2013	7	0	30	115	7.6	3.8	4.3	8.7	4.4	10.3	7.2	0	0	0	0	1	0	1	0	0	0
2	69	0	0	0	1	0	0	0	0	0	0	0	0	0	2014	8	1	56	69	3	2.7	6.4	9.7	4.6	9.8	7.6	0	0	0	0	1	1	0	0	1	1
2	47	0	0	0	0	4	0	0	0	0	0	0	0	0	2010	4	0	74	112	6.3	4.1	5	6.2	7.2	8.3	5.7	0	0	0	0	1	0	1	0	0	0
2	82	1	0	0	0	4	1	1	1	0	0	0	0	0	2011	5	2	97	45	6.9	3.6	4.9	7.9	4.3	9.3	5.5	0	0	0	0	1	1	0	0	0	0
2	71	1	1	1	1	4	1	1	1	0	1	0	0	0	2008	2	0	104	97	9	3.2	4.2	8.2	5.7	8.6	7.6	0	0	0	0	1	1	0	0	0	0
2	56	1	0	0	1	4	0	0	0	0	0	0	0	0	2008	2	0	143	170	9.1	4.2	4.1	7.8	10	11.3	7	0	0	0	0	1	0	1	0	0	0
2	81	0	1	1	1	4	1	1	1	0	1	0	0	0	2007	1	0	164	9	7.3	3.8	3.7	7.6	4.9	8	6.7	0	0	0	0	1	1	0	0	0	0
2	57	0	1	1	1	4	1	1	1	0	1	0	0	0	2007	1	0	229	93	8.2	3.9	3.9	9	3.7	10.8	8.9	0	0	0	0	1	1	0	0	0	0
2	75	1	0	0	1	4	1	1	0	0	0	1	0	0	2007	1	0	231	77	7.7	3.4	5	6.3	5.3	7.7	8.6	0	0	0	0	1	1	0	0	0	0
2	72	0	0	0	1	4	0	0	0	0	0	0	0	0	2014	8	1	234	69	3	2.7	7	8.6	4.6	9.8	7.6	0	0	0	0	1	0	0	0	1	0
2	64	0	0	0	0	4	0	0	0	0	0	0	0	0	2007	1	0	274	83	7.6	3.5	3.7	10.2	3.4	7.6	5.7	0	0	0	0	1	1	0	0	0	0
2	66	0	0	0	0	4	0	0	0	0	0	0	1	0	2007	1	0	302	85	9.9	2.9	6	7.9	5.4	8		0	0	0	0	1	0	0	0	1	0
2	47	0	1	1	0	4	1	1	1	0	1	0	0	0	2008	2	0	309	163	18.6	4.1	5	8.8	5.3	9.2	5.5	0	0	0	0	1	0	1	1	0	1
2	72	0	0	0	0	4	1	1	1	0	0	0	0	0	2007	1	0	368	81	8.4	3.6	4.5	8.2	5.3	10.5		0	0	0	0	1	1	0	0	0	0
2	60	0	0	0	1	4	1	1	1	0	0	0	0	0	2007	1	0	442	80	5.5	3.4	3.8	8.3	6.7	8.3	9.2	0	0	0	0	1	1	0	0	0	0
2	63	1	0	0	0	4	0	0	0	0	0	0	0	0	2013	7	1	526	63	2.6	2.7	3.8	8.2	4.7	9.2		0	0	0	0	1	1	0	0	0	0
2	48	0	0	0	1	4	0	0	0	0	0	0	0	0	2013	7	0	573	91	8.6	4.1	5.1	8.4	6.4	9.9	8	0	0	0	0	1	1	0	0	0	0
2	52	0	0	0	0	4	0	0	0	0	0	0	0	0	2010	4	0	626	70	14	3.9	3.4	8.5	6.4	8		0	0	0	0	1	0	0	1	0	0
2	54	1	0	0	0	4	1	1	0	1	0	0	0	0	2010	4	2	659	123	8.3	3.2	3.8	8.9	3	10.5	4.1	0	0	0	0	1	0	1	0	0	0
2	47	0	0	0	0	4	0	0	0	0	0	0	0	0	2013	7	0	696	87	10.3	4.2	5.3	10.1	5.8	9.2		0	0	0	0	1	0	0	1	0	0
2	60	1	0	0	0	4	0	0	0	0	0	0	0	0	2013	7	0	696	63	2.6	2.9	3.9	7.9	4.7	9.2		0	0	0	0	1	1	0	0	0	0
2	76	0	0	0	0	4	0	0	0	0	0	0	0	0	2013	7	0	716	121	9.6	3.5	5.2	8.3	7.1	10.5		0	0	0	0	1	0	1	0	0	0
2	52	0	0	0	1	4	0	0	0	0	0	0	0	0	2013	7	0	787	152	12.3	3.6	4.6	8.5	6.3	9.9	7.7	0	0	0	0	1	0	1	1	0	1
2	65	0	0	0	0	4	0	0	0	0	0	0	0	0	2013	7	1	806	236	19.4	3.3	4.7	5.3	13.1	8.6	6	0	0	0	0	1	0	1	1	0	1
2	59	0	0	0	1	4	0	0	0	0	0	0	0	0	2013	7	0	870	125	13	3.4	4.6	8.1	3.9	8	8.3	0	0	0	0	1	0	1	1	0	1
2	58	0	0	0	0	4	0	0	0	0	0	0	0	0	2013	7	0	891	112	8.7	4.2	3.6	8.3	6.1	9.5		0	0	0	0	1	0	1	0	0	0
2	47	1	1	1	1	4	1	1	1	0	1	0	0	0	2007	1	0	1163	114	8.7	4	4.4	7.9	5.1	10.5	7.4	0	0	0	0	1	0	1	0	0	0
2	61	1	0	0	0	4	0	0	0	0	0	0	0	0	2012	6	2	1175	75	7.7	3.9	4.9	8.3	5.5	9.2	5.3	0	0	0	0	1	1	0	0	0	0
2	56	0	0	0	1	4	0	0	0	0	0	0	0	0	2012	6	2	1204	80	6.9	3.1	4.5	6.7	3.3	8.6	6.7	0	0	0	0	1	1	0	0	0	0
2	78	0	0	0	1	4	0	0	0	0	0	0	0	0	2009	3	0	1227	126	10.1	3.2	5.5	7.8	4.1	8.3	8	0	0	0	0	1	0	1	1	0	1
2	59	1	0	0	0	4	0	0	0	0	0	0	0	0	2011	5	0	1300	101	8.1	3.8	5.3	8.6	5.6	10.3	5.5	0	0	0	0	1	0	1	0	0	0
2	31	0	0	0	0	4	0	0	0	0	0	0	0	0	2011	5	0	1338	126	16.3	4	4.1	6.1	6.7	9.8		0	0	0	0	1	0	1	1	0	1
2	50	0	1	1	0	4	1	1	1	0	1	0	0	0	2011	5	1	1351	81	8.5	3.4	2.9	7.4	6.3	8.5	4	0	0	0	0	1	1	0	0	0	0
2	53	0	0	0	1	4	0	0	0	0	0	0	0	0	2009	3	0	1460	92	7.2	3.3	5	6.6	5.6	7.8	6.9	0	0	0	0	1	1	0	0	0	0
2	51	1	0	0	0	4	0	0	0	0	0	0	0	0	2011	5	0	1505	109	10.1	3	6.7	7.5	4.2	8.7		0	0	0	0	1	0	1	1	1	1
2	56	0	0	0	1	4	0	0	0	0	0	0	0	0	2011	5	0	1568	106	8.7	3.4	4.5	7.8	4	9.4	7.2	0	0	0	0	1	0	1	0	0	0
2	62	1	0	0	1	4	0	0	0	0	0	0	0	0	2010	4	0	1648	80	8.3	3.6	5.2	6.5	6.4	9	7.9	0	0	0	0	1	1	0	0	0	0
2	65	0	0	0	0	4	0	0	0	0	0	0	0	0	2010	4	2	1751	96	13.7	3.5	5.5	6	6.9	7.8	6	0	0	0	0	1	0	0	1	0	0
2	77	0	0	0	1	4	1	1	1	0	0	0	0	0	2010	4	1	1897	188	16.7	3.3	4.4	6.4	11.7	7.3	6.7	0	0	0	0	1	0	1	1	0	1
2	55	0	0	0	0	4	0	0	0	0	0	0	0	0	2010	4	0	1918	122	10.3	4	4.6	8.3	4.6	9		0	0	0	0	1	0	1	1	0	1
2	22	1	0	0	0	4	0	0	0	0	0	0	0	0	2009	3	0	2066	120	12	3.8	5.1	9.4	4.2	8.1		0	0	0	0	1	0	1	1	0	1
2	59	0	1	1	0	4	1	1	1	0	1	0	1	0	2007	1	0	2857	94	10	4.2	4.6	9.4	5	10.4	6.2	0	0	0	0	1	0	0	1	0	0
2	69	0	0	0	0	1	0	0	0	0	0	0	0	0	2013	7	1	58	112	5.3	2.9	3	7.2	6.8	8.2		1	1	0	1	1	0	1	0	0	0
2	54	0	1	1	1	5	1	1	1	0	1	0	0	1	2011	5	0	60	56	6.9	2.5	3.2	7.1	4.8	11.8	6.7	1	0	0	1	1	1	0	0	0	0
2	22	1	0	0	0	2	0	0	0	0	0	0	0	0	2014	8	1	175	111	3.8	3.1	3.9	7.8	3	7.2		1	0	1	0	1	0	1	0	0	0
2	55	1	0	0	1	5	1	0	0	0	0	0	0	1	2010	4	0	202	54	5.2	3	3.7	6.4	3.5	9.5	6.9	1	0	0	1	1	1	0	0	0	0
2	70	1	0	0	0	3	0	0	0	0	0	0	0	0	2012	6	2	239	123	10.9	3.6	5.2	6.9	9.5	10.1		1	0	0	1	1	0	1	1	0	1
2	66	0	0	0	1	1	0	0	0	0	0	0	0	0	2010	4	0	239	80	7.5	4.2	5.3	9	3.5	10.4	7.7	1	1	0	1	1	1	0	0	0	0
2	44	0	1	0	1	1	1	0	0	0	0	0	1	0	2007	1	0	313	71	8.2	3.3	3.3	8.4	4.9	9.9	6.5	1	1	0	1	1	1	0	0	0	0
2	80	0	0	0	0	1	1	1	1	0	0	0	0	0	2007	1	1	346	129	8.5	3.4	3.7	8.2	3.5	9.4	5.6	1	1	0	1	1	0	1	0	0	0
2	61	0	0	0	1	3	0	0	0	0	0	0	0	0	2010	4	2	356	94	12.3	3.1	4.3	7.6	4.8	9.9	8.5	1	0	0	1	1	0	0	1	0	0
2	66	1	0	0	0	1	1	1	1	0	0	0	0	0	2008	2	0	362	107	5.6	3.5	3.9	7.4	7.4	9.9	5.5	1	1	0	1	1	0	1	0	0	0
2	66	1	0	0	1	1	1	1	0	1	0	0	0	0	2009	3	0	447	129	9.9	3.6	4.6	10.2	5.1	9.4	8	1	1	0	1	1	0	1	0	0	0
2	76	0	0	0	0	1	0	0	0	0	0	0	0	0	2012	6	0	535	93	8.9	3.6	4.8	8	4.5	9.6		1	1	0	1	1	1	0	0	0	0
2	56	1	0	0	0	3	0	0	0	0	0	0	1	0	2008	2	0	544	85	10	3.5	4.4	8	2.7	7.3		1	0	0	1	1	0	0	1	0	0
2	69	0	0	0	0	1	0	0	0	0	0	0	0	0	2012	6	1	574	56	3.6	3.9	6.1	8	3.5	8.9		1	1	0	1	1	0	0	0	1	0
2	35	1	0	0	0	2	0	0	0	0	0	0	1	0	2008	2	0	574	186	23.9	3.6	3.6	6.5	8.9	9.3	4.8	1	0	1	0	1	0	1	1	0	1
2	52	1	0	0	1	1	1	1	0	1	0	0	0	0	2012	6	1	585	68	4.2	3.1	3	7.4	3.4	9.1	7	1	1	0	1	1	1	0	0	0	0
2	65	1	1	1	0	1	1	1	1	0	1	0	0	0	2008	2	0	610	75	8.1	2.9	5.3	8.1	4.3	10.4	5.8	1	1	0	1	1	1	0	0	0	0
2	61	0	0	0	1	1	0	0	0	0	0	0	0	0	2007	1	0	624	101	9.1	3.3	5.2	7.6	5.2	8.1	7.2	1	1	0	1	1	0	1	0	0	0
2	63	0	0	0	1	1	1	1	1	0	0	0	0	0	2007	1	2	644	110	6.7	3.1	5.1	8.4	4.6	8.4	8.5	1	1	0	1	1	0	1	0	0	0
2	47	0	1	1	0	3	1	1	1	1	1	0	1	0	2008	2	0	680	53	7.4	4	5.3	10.5	7.5	10.8		1	0	0	1	1	1	0	0	0	0
2	47	0	1	1	0	2	1	1	1	0	1	0	1	0	2009	3	0	687	139	12.1	3.5	4	7.5	5.3	10.3	6.3	1	0	1	0	1	0	1	1	0	1
2	64	1	0	0	0	1	0	0	0	0	0	0	0	0	2008	2	0	721	89	11.1	3.7	4.5	7.9	4.3	10.7	5.4	1	1	0	1	1	0	0	1	0	0
2	38	0	1	1	0	3	1	1	1	0	1	0	1	0	2007	1	0	728	146	13.3	3.8	5	6.3	6.9	8.5		1	0	0	1	1	0	1	1	0	1
2	62	0	0	0	1	3	0	0	0	0	0	0	0	0	2007	1	0	780	139	9.1	3.3	4.6	8.4	3.9	8.1	7.3	1	0	0	1	1	0	1	0	0	0
2	68	0	0	0	0	1	0	0	0	0	0	0	0	0	2007	1	1	788	86	11.8	3	3.4	7	6.4	9	5.5	1	1	0	1	1	0	0	1	0	0
2	76	1	0	0	0	1	1	1	1	0	0	0	0	0	2009	3	2	807	115	10	3.7	4.5	8.9	4.7	7.8	6.3	1	1	0	1	1	0	1	1	0	1
2	51	0	0	0	0	3	0	0	0	0	0	0	0	0	2009	3	0	836	91	9	2.8	6.5	8	3.8	6.3	5.5	1	0	0	1	1	0	0	0	1	0
2	50	0	0	0	1	1	0	0	0	0	0	0	0	0	2010	4	0	924	75	10.3	3.7	4.7	9.5	6.2	11.4	11.6	1	1	0	1	1	0	0	1	0	0
2	69	1	0	0	0	2	0	0	0	0	0	0	0	0	2010	4	1	1028	117	14.4	3.3	6.1	8	6.5	8.9	4.8	1	0	1	0	1	0	1	1	1	1
2	53	0	0	0	1	3	0	0	0	0	0	0	0	0	2010	4	0	1166	105	9.3	3.8	4.8	7.4	6.3	7.9	6.9	1	0	0	1	1	0	1	0	0	0
2	65	1	0	0	1	1	0	0	0	0	0	0	0	0	2007	1	0	1176	71	3.3	4.4	4	10.5	4.6	10.5	8.1	1	1	0	1	1	1	0	0	0	0
2	35	0	0	0	0	3	0	0	0	0	0	0	0	0	2010	4	0	1192	98	14.7	3.9	3.8	8	8.3	11.7		1	0	0	1	1	0	0	1	0	0
2	68	1	0	0	1	3	0	0	0	0	0	0	0	0	2008	2	0	1201	91	7.6	4	6.3	7.7	4.1	7.7	7.9	1	0	0	1	1	0	0	0	1	0
2	68	0	0	0	0	1	1	0	0	0	0	0	0	0	2010	4	0	1251	109	10.8	3	5.2	6.8	6.2	9.2	6.4	1	1	0	1	1	0	1	1	0	1
2	77	0	0	0	0	3	0	0	0	0	0	0	0	0	2009	3	2	1255	149	8.4	3.1	3.1	8.6	5	8.3	5.3	1	0	0	1	1	0	1	0	0	0
2	47	0	0	0	0	2	0	0	0	0	0	0	0	0	2010	4	0	1328	114	11.3	3.9	4.8	8.2	5.6	8.8		1	0	1	0	1	0	1	1	0	1
2	64	0	1	1	0	3	1	1	1	0	1	0	0	0	2008	2	0	1358	81	9.7	2.7	3.1	7.6	5	8	5.9	1	0	0	1	1	1	0	0	0	0
2	74	0	0	0	0	1	0	0	0	0	0	0	1	0	2008	2	0	1372	116	8.2	3.1	5.1	6.5	6.7	7.8	6.2	1	1	0	1	1	0	1	0	0	0
2	62	1	0	0	1	1	0	0	0	0	0	0	0	0	2008	2	0	1406	114	7.9	3.5	3.8	7.9	5.3	9.4	6.8	1	1	0	1	1	0	1	0	0	0
2	68	1	0	0	0	1	1	1	0	1	0	0	0	0	2007	1	1	1411	89	5	2.9	4	7.3	4.1	10.4	6	1	1	0	1	1	1	0	0	0	0
2	51	0	0	0	1	1	0	0	0	0	0	0	0	0	2007	1	1	1416	74	12.9	3.1	5.8	7	6.8	7.3	6.7	1	1	0	1	1	0	0	1	0	0
2	58	0	0	0	1	3	0	0	0	0	0	0	0	0	2009	3	0	1442	132	7.4	4.8	5.4	8.5	5.7	8.7	10.3	1	0	0	1	1	0	1	0	0	0
2	74	0	0	0	0	1	0	0	0	0	0	0	0	0	2007	1	0	1452	62	4.4	3.4	4.1	9	1.5	8.9	5.6	1	1	0	1	1	1	0	0	0	0
2	65	1	0	0	0	1	0	0	0	0	0	0	0	0	2009	3	1	1488	130	17.3	2.8	4.1	6.5	8.5	8.4	6.2	1	1	0	1	1	0	1	1	0	1
2	37	0	0	0	0	3	0	0	0	0	0	0	0	0	2007	1	0	1518	119	14.5	3.7	5.8	8	7.5	10.9		1	0	0	1	1	0	1	1	0	1
2	66	1	1	0	1	1	1	0	0	0	0	0	0	0	2007	1	2	1521	87	4.8	3.6	4.8	7.7	3.5	9.8	10.6	1	1	0	1	1	1	0	0	0	0
2	54	0	0	0	0	2	0	0	0	0	0	0	0	0	2010	4	0	1522	110	11.5	2.7	4.4	6.1	8.2	9		1	0	1	0	1	0	1	1	0	1
2	44	0	1	1	1	3	1	1	1	0	1	0	0	0	2007	1	2	1545	75	11.4	2.3	4	7	5.2	8.4	6.7	1	0	0	1	1	0	0	1	0	0
2	61	1	0	0	1	1	0	0	0	0	0	0	0	0	2011	5	0	1560	117	8.2	3.2	4	6.9	2.9	10.8	9.9	1	1	0	1	1	0	1	0	0	0
2	43	0	0	0	0	2	1	1	0	1	0	0	0	0	2008	2	0	1635	170	15.9	4.7	3.5	4.8	10	9		1	0	1	0	1	0	1	1	0	1
2	68	0	0	0	1	3	0	0	0	0	0	0	0	0	2007	1	0	1650	111	8	3.9	2.9	8.6	5.7	10.8	10.2	1	0	0	1	1	0	1	0	0	0
2	61	0	0	0	1	1	0	0	0	0	0	0	0	0	2007	1	0	1807	99	9.2	2.8	3.2	7.3	2.8	11	6.7	1	1	0	1	1	1	0	0	0	0
2	73	0	0	0	0	1	0	0	0	0	0	0	0	0	2007	1	0	1840	123	10.6	3.1	5.1	8.1	5.2	8.5	5.7	1	1	0	1	1	0	1	1	0	1
2	60	0	1	1	1	1	1	1	1	0	1	0	0	0	2007	1	0	1948	89	10.1	3.3	4.3	7.5	6.4	7.9	8.7	1	1	0	1	1	0	0	1	0	0
2	33	0	1	0	0	3	1	0	0	0	0	0	0	0	2007	1	0	2085	107	10.9	4.1	4.5	5.9	8.6	11.4		1	0	0	1	1	0	1	1	0	1
2	47	1	0	0	0	3	0	0	0	0	0	0	0	0	2008	2	0	2435	83	12.3	2.7	3.8	6.4	5	7.3		1	0	0	1	1	0	0	1	0	0
2	51	1	0	0	0	2	0	0	0	0	0	0	0	0	2007	1	0	2556	88	8.6	3.9	4.3	8.8	5.6	9.8	5.1	1	0	1	0	1	1	0	0	0	0
2	70	0	0	0	0	1	0	0	0	0	0	0	1	0	2007	1	2	2635	107	8.3	3	5.4	8.1	4.9	7.9	5.8	1	1	0	1	1	0	1	0	0	0
2	48	0	0	0	0	2	0	0	0	0	0	0	0	0	2007	1	0	3008	82	11.2	4.1	4.5	7	5.9	7.9		1	0	1	0	1	0	0	1	0	0
